# Supplementary material for: The Pathophysiological Role of Heat Shock Response in Autoimmunity: A Literature Review
Source: Cells. 2021 Oct 1;10(10):2626. doi: 10.3390/cells10102626 (PMC8533860; doi:10.3390/cells10102626)
Supplement: Supplementary file 1 [file cells-10-02626-s001.zip]

Archive with 1 entries (1 files):
- cells-1349684-supplementary.pdf
